# Supplementary material for: Ecological and evolutionary implications of spatial heterogeneity during the off-season for a wild plant pathogen
Source: New Phytol. 2013 Dec 23;202(1):297–308. doi: 10.1111/nph.12646 (PMC4285854; doi:10.1111/nph.12646)
Supplement: Fig S1 — Resting structures of the powdery mildew Podosphaera plantaginis. Fig. S2 Locations of overwintering cages and locations where resting structures were collected in autumn and/or stored during the off-season. Fig. S3 Posterior distribution of the spatial range estimate for a spatial Bayesian model for winter extinction of the pathogen Podosphaera plantaginis from 2011 to 2012 and pathogen abundance in July 2012. Fig. S4 Posterior distribution of the spatial range estimate for the fraction of infected leaves with resting structures for the pathogen Podosphaera plantaginis in its host populations in Åland, southwestern Finland. Fig. S5 Fraction of infected cage plants in the overwintering trial experiment. Table S1 Factors that affect the extinction of the powdery mildew pathogen Podosphaera plantaginis during the off-season in its host populations in Åland, southwestern Finland Table S2 Factors that affect the July abundance of the powdery mildew pathogen Podosphaera plantaginis in infected host populations in Åland, southwestern Finland Table S3 Factors that affect the fraction of infected leaves with cleistothecia for the pathogen Podosphaera plantaginis in its host populations in Åland, southwestern Finland Table S4 The impact of population of origin and overwintering site on the ability of resting structures to infect individually caged plants in spring Methods S1 A detailed description of the statistical methods. Notes S1 A trial experiment on overwintering survival using indoor and outdoor overwintering sites. [file nph0202-0297-SD2.txt]

1
 
Table S1. Factors that affect theextinction ofthe powderymildewpathogen Podosphaera 
plantaginis duringthe off-season (2011/2012) in its host populations in theÅland Islands, 
southwestern Finland. Shown arethe results from aspatial Bayesian model usingLAPLACE 
approximation. Estimatesin bold aresignificant as based on adecreasein DIC. Thespatial pattern 
of winter extinction is shown in Fig. 2b in themain manuscript. 
 
Factor mean 0.025quant 0.5quant 0.975quant DIC
(Intercept) 1.1185 0.0595 1.1390 2.0728  
Plant coverage(m2) -0.0180 -0.0380 -0.0173 -0.0018 246.31
Plant dryness (%) -0.0722 -0.1290 -0.0705 -0.0248 247.37
July rainfall (mm) -0.0222 -0.0406 -0.0225 -0.0021 253.52
Populationage (yr) -0.3331 -0.7259 -0.3248 0.0136 245.39
Full model         243.95
 
 
 
  2
 
Table S2. Factors that affect theJulyabundance(year 2012) of thepowderymildewpathogen 
Podosphaera plantaginisin infected host populations in the Åland Islands, southwestern Finland. 
Shown arethe results from a spatial Bayesian model usingLAPLACE approximation. Estimates in 
bold aresignificant as based on adecreasein DIC. 
Factor mean 0.025quant 0.5quant 0.975quant DIC
(Intercept) 1.7342 1.2615 1.7564 2.0721   
Plant coverage(m2) 0.0030 0.0013 0.0030 0.0048 222.82
Distancetoshore(m) -0.0001 -0.0003 -0.0001 0.0000 216.41
Spatialconnectivity -0.0045 -0.0118 -0.0046 0.0035 214.57
Fullmodel         215.63
 
  3
 
Table S3. Factors that affect thefraction ofinfected leaves with restingstructures of thepathogen 
Podosphaera plantaginisin its host populations inthe Åland Islands, southwestern Finland. Shown 
arethe results from year-specificspatial Bayesian models usingLAPLACE approximation. 
Estimates in bold aresignificant as based on adecreasein DIC. Thespatial pattern of restingspore
production is shown in Fig. 4 in themain manuscript. 
 
2010      
      
Factor mean 0.025quant 0.5quant 0.975quant DIC
(Intercept) 0.8689 0.5444 0.8722 1.1744  
Plant dryness (%) 0.0042 0.0010 0.0042 0.0075 -114.46
Augustrainfall (mm) -0.0050 -0.0093 -0.0051 -0.0005 -77.99
Fullmodel         -388.90
      
      
      
2011      
      
Factor mean 0.025quant 0.5quant 0.975quant DIC
(Intercept) 0.3838 0.1695 0.3837 0.5988  
Habitat openness 
(0/1) 0.3681 0.2048 0.3680 0.5321 -99.23
Spatial connectivity 0.0021 0.0004 0.0021 0.0039 -121.72
July rainfall (mm) 0.0020 0.0003 0.0020 0.0036 -114.15
Augustrainfall (mm) -0.0029 -0.0051 -0.0029 -0.0006 -125.35
Populationage (yr) -0.0238 -0.0378 -0.0238 -0.0097 -105.98
Full model         -139.30
      
      
  4
 
2012      
      
Factor mean 0.025quant 0.5quant 0.975quant DIC
(Intercept) 0.3351 0.2515 0.3351 0.4183  
Plant coverage(m2) 0.0000 0.0000 0.0000 0.0000 -141.38
Habitat openness 
(0/1) 0.0004 -0.0012 0.0004 0.0021 -134.29
Populationage (yr) 0.0001 -0.0013 0.0001 0.0015 -137.84
Fullmodel         -139.85
 
  5
 
Table S4. Theimpact of population oforigin and off-season storagelocation on the abilityof 
restingstructures to infect individuallycaged plants in spring. SeeFig. 5 ofthe main manuscript for
avisual depiction of thedata. 
Factor Infection Infectedleaves / Total number of leaves 
Pathogen populationof origin X2=0.00, p=1.00 X2 = 0.38, p = 0.54 
Storagelocation X2=0.00, p=1.00 X2=0.00, p=1.00
Pathogen populationof originx Storage 
location  
X2=15.43,p<0.001 
Micro-site (Storage location) X2=3.66, p=0.06 X2=3.87, p=0.05
Plant (Pathogen populationof origin) X2=2.83, p=0.09 X2=62.05,p<0.001 
Receivingplant genotype
 
X2=19.90,p<0.001 
Number of restingstructures F1,161= 4.71; p=0.03 F1,137=26.13, p<0.001
 
  6
 
Fig. S1. Restingstructures of thepowderymildewPodosphaera plantaginis. Panel A shows the 
conspicuous brown/black spores as detected in field surveys. Panel Bdepicts the mature(brown)
and immature(white/green) restingstructures as seen under astereomicroscope. Panel C shows a
restingstructurerevealingits single ascus with up to eight ascospores. Photo credits: Anna-Liisa
Laineand RiikkaAlanen. 
  7
 
Fig. S2. Locations where restingstructures werecollected in autumn and/or stored duringthe off-
season. Red triangles indicate pathogen populations whererestingstructures werecollected in 
autumn 2010 and stored under various indoor conditions. Green squares indicate populations where 
restingstructures werecollected in autumn 2010, which weresubsequentlystored duringthe off-
season in both thegreen and purplesquares. Thepink circles show thelocation whereresting
structures werecollected in autumn 2011, and subsequentlystored reciprocallyin thesesame five 
locations. In autumn 2011, wecaged c. ten plants in each of six populations (pink and yellow 
circles). 
  8
 
Fig. S3. Posterior distribution ofthe spatial rangeestimateforaspatial Bayesian model forA) 
winterextinction ofthe pathogen Podosphaera plantaginis from 2011 to 2012 and B) pathogen 
abundancein July2012. Thespatial pattern of winterextinction is shown in Fig. 2b in themain 
manuscript. 
 
  9
 
Fig. S4. Posterior distribution ofthe spatial rangeestimateforthe fraction of infected leaves with 
restingstructures for thepathogen Podosphaera plantaginis in its host populations in Åland, 
southwestern Finland. Shown arethe results from year-specificspatial Bayesian models using
LAPLACE approximation. Thespatial pattern of restingsporeproduction is visualized in Fig. 4 in 
the main manuscript. 
 
  10
 
Fig. S5. Fraction ofinfected cageplants in the overwinteringtrial experiment. Leaves werestored 
indoors under multiplecontrolled temperatures (-10°C, -5.5°C, 0.1°C, 5°C, 10°C and field°C; the
latterreflected theaveragemonthlytemperatureduringwinter in Åland from Octoberto April: 
8.8°C, 4.0°C, 1.9°C, 2.0°C, 2.0°C, 0.8°C, and 4.7°C). Theeight outdoor locations (populations 
1043, 1413, 490, 1290, 4450, 876, 4698 and 8538)weredistributed across Åland (squares in Fig. 
S2).
  11
 
Notes S1. A trial experiment on overwinteringsurvival usingindoor and outdoor overwintering
sites 
 
Aims 
Wecarried out atrial overwinteringexperiment to simultaneouslyi) provide afirst demonstration 
that restingstructures are able to infect plants in springin this pathosystem, and ii) assess the impact 
of winter conditions on the survival ofrestingstructures collected from different populations.  
 
Materials and methods 
Wehaphazardlycollected leaves bearingrestingstructures in autumn 2010 from several 
populations (triangles and squares in Fig. S2). As asingle leaf and population can contain multiple 
pathogen genotypes (Tollenaere et al., 2012), wenote that such an experiment cannot measure
variation amongindividual pathogen genotypes for overwintering, but it mayindicatewhetherthere 
is differentiation amongpathogen populations. Westored leaves from threepopulations (red 
triangles in Fig. S2) under multiplecontrolled indoor conditions (-10°C, -5.5°C, 0.1°C, 5°C, 10°C 
and ‘field temperature’; thelatterreflected the averagemonthlytemperatureduringwinterin Åland 
from Octoberto April: 8.8°C, 4.0°C, 1.9°C, 2.0°C, 2.0°C, 0.8°C, and 4.7°C). Leaves from an 
additional four populations (green squares in Fig. S2) werestored reciprocallyin each of thefour
populations from which theleaves werecollected, as well as in an additional fourpopulations 
(purplesquares in Fig. S2). Leaves werestored individuallyin polyester pollination bags (PBS 
International) within theaforementioned indoor and field locations. In April 2011, leaves were
taken from theindoor storages and field locations. To assess whether leaves bearingresting
structures wereableto infect plants in spring, wethen hungtwo leaves bearingrestingstructures 
from thesame ‘population oforigin / overwinteringsite’combination aboveasingleplant 
individual usingtwo vertical sticks and horizontal iron wire. Plants wereindividuallycaged usinga
polyester pollination bag(PBS International 10-1; 1-window; 255 x 510 mm), as previous work has 
shown that infection develops well in thesebags, and spores cannot leaveor enter(Laine, 2011). 
Plants werescored on 21 Juneforthe presenceof powderymildewinfection. 
 
Results 
Environmental conditions duringthe off-season had amajorimpact on viabilityand spring
germination ofthe restingstructures. Theexperiment revealed that none of the restingstructures 
stored indoors wereable to infect caged plants in spring, even though theywerestored at a wide
rangeof temperatures (-10 to +10 °C; Fig. S5). This is in strikingcontrast with an averageinfection 12
 
percentageof 34%(11 out of 32 caged plants) when restingstructures werestored overwinterin 
natural populations (Fig. S5). Thereis also an indication that off-season survival in thefield varied 
amongthe overwintering sites (Fig. S5).
  13
 
Methods S1. A detailed description of thestatistical methods. 
To analysethe impact of environmental and spatial factors on the spatial pattern ofwinter
extinction, Julyabundanceand the proportion ofinfected leaves with restingstructures, wefitted a
Bayesian spatial model usingthe integrated nested Laplaceapproximation (Cameletti et al., 2012)
as implemented in the packageINLA (Rueet al., 2009; Lindgren et al., 2011)in Rversion 2.15.1 (R 
CoreTeam, 2012). Theadvantageof this method is that it efficientlyand accuratelyestimates both 
covariates and the spatial rangeof autocorrelation (as based on Euclidean distancebetween 
populations). For both overwinteringsurvival and restingstructureformation, weincluded the 
environmental variables distanceto shore, plant dryness, patch shadow, habitat openness, July
rainfall, August rainfall and population age(i.e. how manyyears ago the pathogen population had 
been established bycolonization, with a maximum valueof 5)and thespatial factors host plant 
coverage, road presenceand host plant spatial connectivityas explanatorycovariates. Theaverage
rainfall in Julyand August was estimated separatelyforeach population usingdetailed radar-
measured rainfall data. To reducethenumberof covariates in themodel wepre-selected the
covariates to beincluded usingalinear / logistic model and thefunction stepAIC with theoption 
‘backwards’ (packageMASS). Significanceof the explanatoryvariables was then assessed based on 
the devianceinformation criterion (DIC) in thespatial Bayesian model. 
 To analysethe experimental data, weused theframework of generalized linear 
mixed-effects models (Littell et al., 2006). All models werefitted with procedureGLIMMIX in 
SAS 9.3. For binomial data, weassumed abinomial distribution with alogit link. For models with 
multiple interactions, weused the principle ofbackwards stepwise model simplification to arriveat 
aminimum adequate model, wherevariables were retained when p<0.1 (Crawley, 2007). 
Significanceforfixed and random effects was assessed usingF-tests and log-likelihood ratio tests, 
respectively(Littell et al., 2006). 
In the overwinteringexperiment weaimed to investigate theimpact of pathogen population 
of origin and overwinteringsiteon overwinteringsuccess. To analysethis experiment, wemodelled 
the response variables Infection (0/1)and Proportion of infected leaves (numberof infected / total 
leaves) as afunction ofthe fixed variable ‘Number of resting structures’ (representingthe impact of 
restingstructurequantity) and the random variables ‘Pathogen population of origin’, 
‘Overwintering site’, and theirinteraction. Wefurther added thevariable Micro-site(nested within 
‘Overwintering site’)to account formicro-environmental variation duringthe off-season and ‘Plant 
individual’ (nested within ‘Pathogen population of origin’) to account forvariation among
pathogens collected from different plants within thesame population. Finally, weadded thevariable
‘Receiving plant genotype’ to represent theimpact of receivinghost plant genotypeduringinfection 14
 
in spring. When the interaction between ‘Pathogen population of origin’ and ‘Overwintering site’ 
was significant (as it was fordiseaseintensity, see Results), weprobed foraglobal pattern of local 
adaptation usingtwo alternativemodels. In model 1, weconstructed asimilar model as above, 
wherewespecified all factors as fixed variables. Wethen used aleast-squares means contrast to test 
forglobal local adaptation (bycontrastingleast-squares means forsympatric[local] and allopatric
[non-local] pathogen population of origin / overwinteringsitecombinations).  In model 2, we
modified the original model byincludingthe fixed variable ‘Sympatry’ (and removingthe 
interaction term between ‘Overwintering site’ and ‘Population of origin’). Theterm ‘Sympatry’(0/1)
would capturevariation in diseaseintensityresultingfrom infection byrestingstructures that were
stored in sympatryor allopatry(i.e. restingstructures that wereoverwintered in thelocation from 
which theywerecollected or in anon-local location, respectively).  
Finally, weinvestigated therelationship between thepresenceof restingstructures and off-
season survival at two spatial scales. At theplant level, infection (0/1) and diseaseintensity
(number ofinfected leaves / total numberof leaves) in springweremodelled as afunction ofthe 
numberof leaves with restingstructures. Thepathogen population was used as random factor to 
account for variation amongpopulations in overwinteringsuccess. At thepatch level, off-season 
survival and Julyabundanceweremodelled as afunction ofthe fraction of infected leaves with 
restingstructures in theprevious autumn. 
